# Supplementary material for: Effect of Sand-Frying-Triggered Puffing on the Multi-Scale Structure and Physicochemical Properties of Cassava Starch in Dry Gel
Source: Biomolecules. 2021 Dec 14;11(12):1872. doi: 10.3390/biom11121872 (PMC8699278; doi:10.3390/biom11121872)
Supplement: Supplementary file 1 [file biomolecules-11-01872-s001.zip]

Archive with 3 entries (2 files):
- biomolecules-1480956-final-suppl/
- biomolecules-1480956-final-suppl/Supplementary Figures and Tables.pdf
- biomolecules-1480956-final-suppl/Video S1.mp4
